# Supplementary material for: Fearless in Physical Activity: The Implications of Community-Based Physical Activity Interventions on Children, Adolescents, and Adults with Congenital Heart Disease
Source: J Cardiovasc Dev Dis. 2022 Dec 28;10(1):11. doi: 10.3390/jcdd10010011 (PMC9861746; doi:10.3390/jcdd10010011)
Supplement: Supplementary file 1 [file jcdd-10-00011-s001.zip]

Archive with 1 entries (1 files):
- jcdd-2060519-supplementary.pdf
